# Supplementary material for: Heat-Killed Lactobacilli Preparations Promote Healing in the Experimental Cutaneous Wounds
Source: Cells. 2021 Nov 22;10(11):3264. doi: 10.3390/cells10113264 (PMC8625647; doi:10.3390/cells10113264)
Supplement: Supplementary file 1 [file cells-10-03264-s001.zip]

Archive with 1 entries (1 files):
- cells-1451440-supplementary.pdf
